# Supplementary material for: Ivermectin Inhibits Bovine Herpesvirus 1 DNA Polymerase Nuclear Import and Interferes With Viral Replication
Source: Microorganisms. 2020 Mar 13;8(3):409. doi: 10.3390/microorganisms8030409 (PMC7143239; doi:10.3390/microorganisms8030409)
Supplement: Supplementary file 1 [file microorganisms-08-00409-s001.zip]

Archive with 1 entries (1 files):
- Supplementary Figure S1.pdf
